# Supplementary material for: A prospective case-control study on miRNA circulating levels in subjects born small for gestational age (SGA) evaluated from childhood into young adulthood
Source: PLoS One. 2020 Jan 24;15(1):e0228075. doi: 10.1371/journal.pone.0228075 (PMC6980597; doi:10.1371/journal.pone.0228075)
Supplement: S1 Dataset — (XLS) [file pone.0228075.s001.xls]

## Sheet: Foglio1
											Dataset including Ct values of miRNAs in SGA and AGA subjects.
N	Gender	group	Age 9 yrs	age at follow-up	CT mir 191 (9yrs)	CT mir 93 (9yrs)	CT mir 24 (9yrs)	CT mir 484 (9yrs)	CT mir 191 (21yrs)	CT mir 93 (21yrs)	CT mir 24 (21yrs)	CT mir 484 (21 yrs)	CT mir 122 (9yrs)	CT mir 122 (21yrs)	CT mir 16 (9yrs)	CT mir 16 (21yrs)	CT mir 486 (9yrs)	CT mir 486 (21yrs)	CT mir 126 (9yrs)	CT mir 126 (21yrs)
1	0	AGA	8.52	22	30.443	29.871	29.463	30.188	30.608		29.8	35	30.291	34.358	25.04	28.421	25.75	28.937	30.205	29.982
2	1	AGA	10	20	29.833	29.355	29.075	30.153	31.595	33.338	30.948	32.959	34.359	33.998	24.435	27.543	25.972	28.906	29.421	31.893
3	0	SGA	9.13	21	32.409	31.289	35	35	24.343	25.835	25.3566	25.1467	30.685	26.29	35	21.819	35	21.59	32.659	24.265
6	0	AGA	9.87	22	31.037	31.289	29.295	31.4102	31.134	32.336	35	35	31.414	32	25.88	27.599	25.828	28.254	30.833	31.57
7	1	SGA	9.97	20	30.248	28.77	27.956	29.168	30.839	35	30.66	35	30.276	29.645	23.99	27.523	24.693	27.969	29.974	31.279
9	1	SGA	9.84	19	28.45	28.268	26.081	29.529	30.85	35	30.052	35	29.623	33.033	22.117	35	25.858	35	28.145	35
10	0	AGA	9.53	21	25.66	25.738	25.097	25.995	35	35	35	35	25.789	35	20.561	35	19.951	35	25.379	35
11	0	SGA	9.98	22	26.703	25.669	24.406	25.449	28.979	29.308	28.035	28.387	28.196	32.53	20.305	24.188	22.434	25.6	24.633	28.36
12	0	SGA	9.9	19	24.273	24.689	23.201	23.873	23.284	24.007	23.521	23.296	25.943	26.51	19.466	20.071	18.595	20.261	24.429	22.858
13	1	SGA	9.87	19	24.987	26.503	24.451	25.636	24.463	25.869	24.615	25.045	25.231	27.296	21.706	31.679	22.511	19.444	24.292	24.522
14	0	AGA	9.49	21	23.497	25.313	23.125	23.537	29.832	30.19	29.942		25.65	27.257	20.583	25.4	19.536	25.514	23.952	30.387
17	0	SGA	10	20	24.762	23.811	23.591	23.803	26.718	27.995	25.932	26.614	25.838	28.587	18.431	24.355	19.559	23.607	23.401	26.975
18	1	SGA	9.42	21	22.321	24.736	22.852	22.977	26.56	28.354	26.931	27.014	24.996	28.554	21.38	23.815	22.309	24.314	23.297	27.329
19	0	AGA	9.57	19	26.07	25.707	25.753	25.073	26.711	28.227	27.306	27.371	27.845	28.727	20.316	23.75	20.36	23.189	25.51	26.495
23	1	AGA	10	19	26.134	25.445	25.072	25.264	25.355	27.686	29.058	29.795	32.128	27.367	20.395	26.087	22.26	27.488	25.679	28.972
24	1	AGA	9.98	21	26.498	25.848	25.439	25.295	30.794	35	29.88	35	22.799	28.342	20.244	25.422	19.299	25.966	24.06	30.718
25	0	AGA	9.87	19	23.584	22.75	23.847	22.371	30.651	35	35	29.916	24.146	33.095	17.977	27.61	18.291	25.762	22.794	36.596
30	0	AGA	9.39	21	24.417	25.565	23.956	24.228	26.254	27.417	26.215	27.118	25.82	27.143	20.904	22.82	20.048	22.685	23.174	26.447
32	0	AGA	9.99	22	27.013	26.623	26.116	27.138	25.66	27.709	26.215	26.535	24	30.692	24.476	23.136	23.702	23.966	25.873	25.155
34	1	SGA	9.79	19	24.921	25.838	24.081	24.836	27.584	29.309	27.008	28.335	25.863	25.687	21.154	24.502	21.683	23.036	24.24	28.027
35	1	SGA	9.75	19	35	35	35	35	35	35	35	35	35	35	35	35	35	35	35	35
36	0	AGA	9.92	22	26.105	24.987	24.853	25.67	27.637	29.222	27.497	28.211	24.539	29.004	20.23	25.269	21.274	24.383	24.816	28.348
37	0	AGA	9.79	21	35	35	35	35	35	35	35	35	35	35	35	35	35	35	35	35
39	0	AGA	9.53	22	35	35	35	35	35	35	35	35	35	35	35	35	35	35	35	35
40	0	SGA	10	20	35	35	35	35	35	35	35	35	35	35	35	35	35	35	35	35
41	0	SGA	9.99	20	26.894	27.035	24.9527	26.1809	27.385	28.238	26.1003	27.1341	22.536	25.544	21.571	23.183	21.675	23.359	25.69	28.271
42	0	AGA	9.98	22	27.562	26.528	24.8792	26.441	26.976	27.912	26.168	27.908	25.818	28.795	21.283	23.42	20.968	24.715	25.644	26.468
44	0	AGA	9.64	19	24.64	24.873	23.9	24.028	27.12	27.774	35	35	23.223	26.573	20	23.185	19.636	21.633	23.633	28.038
45	1	AGA	9.75	21	25.125	25.3	25.233	25.4313	39.365	39.482	35	35	27.772	32.914	20.093	32.406	21.316	27.231	24.211	35
46	0	SGA	9.68	20	35	35	35	35	35	35	35	35	35	35	35	35	35	35	35	35
49	1	SGA	9.92	20	26.43	27.237	24.4886	26.7901	26.824	29.031	27.0557	28.2197	23.206	27.379	22.631	25.402	22.13	25.577	25.24	27.801
50	0	SGA	9.93	21	25.829		24.7058	24.9805	27.839	28.959	27.9455	29.9167	26.247	26.765	19.621	24.935	18.875	24.021	24.981	29.03
51	1	AGA	9.95	22	35	35	35	35	35	35	35	35	35	35	35	35	35	35	35	35
52	1	AGA	9.93	22	35	35	35	35	26.566	28.09	25.8931	28.0866	35	26.431		23.536	35	22.289	35	27.336
55	0	SGA	9.99	20	26.572	26.501	25.6267	26.0375	26.125	27.509	25.7643	26.5289	26.997	26.242	21.63	22.923	20.167	21.775	26.226	25.941
56	0	SGA	9.58	19	26.755	27.552	25.7206	27.5179	24.388	25.683	24.4743	24.4633	26.252	28.17	23.136	21.021	23.455	19.765	25.712	25.021
57	0	AGA	9.94	20	28.116	28.273	25.777	28.031	25.91	26.59	24.896	26.321	22.261	26.634	22.894	21.806	20.197	20.421	23.853	26.742
60	1	AGA	10.01	21	26.781	25.235	25.5214	24.726	23.622	25.044	23.453	23.7258	23.693	27.053	19.384	20.189	18.438	20.268	25.96	24.242
61	1	AGA	9.82	19	23.611	25.032	23.5687	24.3735	30.147	35	28.828	35	20.647	27.366	20.046	29.444	19.976	26.987	23.955	30.726
63	0	AGA	9.98	20	27.601	26.936	26.0667	26.6774	27.076	28.917	25.685	27.8926	25.776	25.629	22.165	22.949	20.453	21.316	26.121	26.403
67	1	AGA	9.78	21	35	35	35	35	35	35	35	35	35	35	35	35	35	35	35	35
69	0	SGA	9.95	22	35	35	35	35	39.311	39.584	35	35	35	36.296	35	35.019	35	32.156	35	37.838
70	1	AGA	9.77	22	23.68	25.464	23.809	24.4817	23.554	24.761	22.8137	23.9702	27.24	22.898	21.228	19.405	23.039	18.802	23.17	24.117
71	1	AGA	9.82	20	39.371	39.561			27.54	29.548	26.202	27.9635	35	27.439	32.842	24.229	29.411	21.285	35	28.718
72	0	SGA	9.96	20	28.27	28.809	25.4251	28.8007	25.271	27.178	23.8822	25.9285	24.664	24.139	23.521	22.752	22.144	20.401	25.607	26.701
74	1	SGA	9.74	20	29.98		28.2922	30.7799	22.774	23.725	22.9051	22.7804	27.227	23.349	26.246	19.266	22.616	18.699	28.907	22.956
76	0	SGA	9.67	20	27.915	27.322	25.9058	28.1665	32.546	33.824	35.2446	32.2885	23.798	31.504	22.477	28.991	21.476	24.456	25.508	31.128
77	0	AGA	9.99	21	35	35	35	35	28.024	29.999	28.577	35	37.54	27.885	36.683	24.85	32.062	22.708	35	27.951
78	1	SGA	9.41	21	35	35	35	35	35	35	35	35	35	35	35	35	35	35	35	35
81	1	SGA	9.95	20	28.012	27.669	25.8773	28.0061	24.974	24.92	24.7991	24.8089	24.509	24.051	22.651	26.632	20.631	35	26.468	24.179
